# Supplementary material for: A Pilot Study of Polysubstance Use Sequences across the Lifespan among Assiniboine and Sioux People Who Use Injection Drugs
Source: Int J Environ Res Public Health. 2022 Dec 29;20(1):543. doi: 10.3390/ijerph20010543 (PMC9819103; doi:10.3390/ijerph20010543)
Supplement: Supplementary file 1 [file ijerph-20-00543-s001.zip]

Archive with 1 entries (1 files):
- ijerph-2008235-SI.pdf
